# Supplementary material for: Epstein‐Barr Virus Expressed Long Non‐Coding RNA (lncBARTs) Regulate EBV Latent Genome Replication
Source: Adv Sci (Weinh). 2025 Nov 11;13(8):e07286. doi: 10.1002/advs.202507286 (PMC12884799; doi:10.1002/advs.202507286)
Supplement: Supplementary file 4 — Supporting Information [file ADVS-13-e07286-s005.xlsx]

## Sheet: Figure 1
Figure 1b
		NP460hTert-EBV			NP361hTert-EBV			NPC43-C7			NPC43-C7-M81			C666-1			YCCEL1			AGSBX1			MutuI			MutuIII
CT value	RPMS1	30.97	31.45	31.08	33.67	33.57	33.65	34.65	34.75	34.74	30.2	30.3	30.23	23.39	23.55	23.8	25.71	25.77	25.53	29.46	29.9	30.11	31.54	31.45	31.23	29.12	29.01	29.22
	GAPDH	19.81	19.86	19.77	19.08	19.79	19.98	17.76	17.97	17.87	18.75	18.73	18.48	18.66	18.8	18.84	17.23	17.42	17.41	19.15	19.56	19.45	19.26	19.43	19.23	19.63	19.65	19.45
																													average
ΔCT	RPMS1	11.16	11.59	11.31	14.59	13.78	13.67	16.89	16.78	16.87	11.45	11.57	11.75	4.73	4.75	4.96	8.48	8.35	8.12	10.31	10.34	10.66	12.28	12.02	12	9.49	9.36	9.77	11.3533
ΔΔCT	RPMS1	-0.19	0.24	-0.04	3.24	2.43	2.32	5.54	5.43	5.52	0.1	0.22	0.4	-6.62	-6.6	-6.39	-2.87	-3	-3.23	-1.04	-1.01	-0.69	0.93	0.67	0.65	-1.86	-1.99	-1.58
2(-ΔΔCT)	RPMS1	1.14076	0.846745	1.02811	0.105843	0.185565	0.200267	0.0214928	0.0231957	0.0217929	0.933033	0.858565	0.757858	98.36	97.0059	83.8652	7.31065	8	9.38268	2.05623	2.01391	1.61328	0.524858	0.628507	0.63728	3.63008	3.97237	2.9897
Figure 1d
		C666-1 shRPMS1 Ctrl				C666-1 shRPMS1+dox1				C666-1 shRPMS-1+dox2
CT value	RPMS1	24.86	24.88	24.9	24.83	26.99	27.03	26.91	26.68	27.66	27.07	27.96	27.88
	GAPDH	17.28	17.63	17.23	17.53	16.56	16.64	16.55	16.61	17.21	17.19	17.57	17.44
														average
ΔCT	RPMS1	7.58	7.25	7.67	7.3	10.43	10.39	10.36	10.07	10.45	9.88	10.39	10.44	7.45
ΔΔCT	RPMS1	0.13	-0.2	0.22	-0.15	2.98	2.94	2.91	2.62	3	2.43	2.94	2.99
2(-ΔΔCT)	RPMS1	0.913831	1.1487	0.858565	1.10957	0.126745	0.130308	0.133046	0.162668	0.125	0.185565	0.130308	0.125869
Figure 1e
Cell	Ctrl	BART-KD
1	19	2
2	53	9
3	10	6
4	12	6
5	16	2
6	39	16
7	49	19
8	4	0
9	18	1
10	21	0
11	5	4
12	15	0
13	16	16
14	36	12
15	14	5
16	8	11
17	48	0
18	38	1
19	16	2
20	47	0
21	24
22	11
23	8
24	27
25	51
Figure 1f
Name	CT value (FAM)	CT value (VIC)	FAM	VIC	FAM/VIC
C666-1 BART-KD P0	17.71	22.13	1200000	34300	34.9854
	17.8	22.14	1140000	34100	33.4311
	17.78	22.16	1160000	33700	34.4214
C666-1 BART-KD P2	22.52	26.13	124000	7110	17.4402
	22.58	26.2	120000	6810	17.6211
	22.54	26.21	122000	6790	17.9676
C666-1 BART-KD P4	22.77	25.67	107000	9220	11.6052
	23.66	26.57	63700	5500	11.5818
	22.74	25.68	109000	9180	11.8736
C666-1 BART-KD P6	23.41	26.18	73600	6900	10.6667
	23.5	26.24	70100	6650	10.5414
	23.38	26.21	75200	6790	11.0751
C666-1 BART-KD P8	23.81	25.67	58400	6910	8.45152
	23.83	26.57	57600	7050	8.17021
	23.87	25.68	56400	6970	8.09182
C666-1 BART-KD P10	23.4	25.91	74200	8050	9.21739
	23.37	25.84	75500	8380	9.00955
	23.36	25.88	75700	8180	9.25428

## Sheet: Figure 2
Figure 2a
		C666-1 shRPMS-1 Ctrl			C666-1 shRPMS1+dox
CT value	RPMS1	23.85	23.91	23.81	25.06	24.95	25.1
	EBNA1	27.65	27.61	27.97	27.91	27.72	27.93
	GAPDH	17.46	17.33	17.41	17.59	17.33	17.62
								average
ΔCT	RPMS1	6.39	6.58	6.4	7.47	7.62	7.48	6.45667
	EBNA1	10.19	10.28	10.56	10.32	10.39	10.31	10.3433
ΔΔCT	RPMS1	-0.0666667	0.123333	-0.0566667	1.01333	1.16333	1.02333
	EBNA1	-0.153333	-0.0633333	0.216667	-0.0233333	0.0466667	-0.0333333
2(-ΔΔCT)	RPMS1	1.04729	0.918064	1.04006	0.4954	0.44648	0.491978
	EBNA1	1.11214	1.04488	0.860551	1.0163	0.968171	1.02337
Figure 2b
	CT value (FAM)	CT value (VIC)	FAM	VIC	FAM/VIC
C666-1 Ctrl	20.15	24.75	27300	925	29.5135
	20.35	24.72	24000	945	25.3968
	20.36	24.81	23900	890	26.8539
C666-1 BART-KD P1	20.51	24.52	21700	838	25.895
	20.48	24.87	22200	861	25.784
	20.37	24.92	23700	833	28.4514
Figure 2e
Cell	Ctrl	BART-KD
1	46	24
2	53	12
3	38	12
4	52	24
5	56	13
6	63	17
7	64	15
8	72	10
9	40	15
10	45	25
Figure 2f
293FT Ctrl+epi
	D0			D2			D4			D6			D8			D10			D12			D14
GFP	20.91	20.79	20.83	21.73	21.79	21.75	22.04	22.11	22.04	22.08	22.03	22.01	22.63	22.56	22.58	22.84	22.71	22.71	23.61	23.22	23.34	23.34	23.25	23.27
GAPDH	18.02	18.16	17.96	17.5	17.33	17.26	17.29	17.36	17.2	16.94	17.22	16.89	16.55	16.79	16.64	16.99	16.96	17	16.8	16.71	16.74	16.94	17.13	16.98
GFP	2.89	2.63	2.87	4.23	4.46	4.49	4.75	4.75	4.84	5.14	4.81	5.12	6.08	5.77	5.94	5.85	5.75	5.71	6.81	6.51	6.6	6.4	6.12	6.29
average GFP D0	2.79667
ΔCT	0.0933333	-0.166667	0.0733333	1.43333	1.66333	1.69333	1.95333	1.95333	2.04333	2.34333	2.01333	2.32333	3.28333	2.97333	3.14333	3.05333	5.75	2.91333	4.01333	3.71333	3.80333	3.60333	3.32333	3.49333
2^(-ΔCT)	0.937354	1.12246	0.950439	0.370274	0.315709	0.309212	0.258219	0.258219	0.242603	0.197055	0.2477	0.199805	0.102711	0.127332	0.113178	0.120463	0.0185814	0.132739	0.061925	0.0762387	0.071628	0.0822789	0.0999026	0.0887977
293FT PB-RPMS1+epi
	D0			D2			D4			D6			D8			D10			D12			D14
GFP	20.85	20.82	20.74	21.96	21.92	21.96	20.95	20.82	20.83	22.26	22.3	22.25	22.12	22.18	22.16	21.96	21.95	21.99	22.99	22.98	23.04	23.09	23.13	23.09
GAPDH	17.21	17.2	17.08	17.77	17.79	17.81	16.53	16.34	16.35	17.31	17.44	17.46	17.27	17.23	17.13	16.68	16.76	16.68	17.72	17.67	17.61	17.57	17.63	17.56
GFP	3.64	3.62	3.66	4.19	4.13	4.15	4.42	4.48	4.48	4.95	4.86	4.79	4.85	4.95	5.03	5.28	5.19	5.31	5.27	5.31	5.43	5.52	5.5	5.53
average GFP D0	3.64
ΔCT	0	-0.02	0.02	0.55	0.49	0.51	0.78	0.84	0.84	1.31	1.22	1.15	1.21	1.31	1.39	1.64	1.55	1.67	1.63	1.67	1.79	1.88	1.86	1.89
2^(-ΔCT)	1	1.01396	0.986233	0.68302	0.712025	0.702222	0.582367	0.558644	0.558644	0.403321	0.429283	0.450625	0.432269	0.403321	0.381565	0.320856	0.34151	0.314253	0.323088	0.314253	0.289172	0.271684	0.275476	0.269807

## Sheet: Figure 4
Figure 4d
		C666-1 input			IgG			CTCF
CT value	I	26.96	26.88	26.8	30.62	30.07	30.35	28.88	29.18	28.97
	IIIA	23.83	23.57	23.67	28.37	28.7	28.54	24.78	24.75	24.74
	IIIB
	IV	25.78	25.61	25.76	31.01	31.33	31.42	26.43	26.48	26.64
	V	25.56	25.58	25.63	28.08	27.96	28.03	25.16	25.04	25.13
	VI	28.26	28.61	28.46	32.04	32.71	32.53	27.29	27.2	27.39
	VII	27.43	27.19	27.35	29.39	29.02	29.35	26.62	26.42	26.48
sample 1		ct	average	Ct [input]	Log2(input dilution factor)	Ct [input] - Log2(input dilution factor)	∆Ct[normalized ChIP]	% input
input	I	26.96	26.96	26.96	3.32193	23.6381	3.32193	10
IgG	I	30.62	30.62	26.96	3.32193	23.6381	6.98193	0.791098
CTCF	I	28.88	28.88	26.96	3.32193	23.6381	5.24193	2.64255
input	IIIA	23.83	23.83	23.83	3.32193	20.5081	3.32193	10
IgG	IIIA	28.37	28.37	23.83	3.32193	20.5081	7.86193	0.429857
CTCF	IIIA	24.78	24.78	23.83	3.32193	20.5081	4.27193	5.17632
input	IV	25.78	25.78	25.78	3.32193	22.4581	3.32193	10
IgG	IV	31.01	31.01	25.78	3.32193	22.4581	8.55193	0.266448
CTCF	IV	26.43	26.43	25.78	3.32193	22.4581	3.97193	6.3728
input	V	25.56	25.56	25.56	3.32193	22.2381	3.32193	10
IgG	V	28.08	28.08	25.56	3.32193	22.2381	5.84193	1.74343
CTCF	V	25.16	25.16	25.56	3.32193	22.2381	2.92193	13.1951
input	VI	28.26	28.26	28.26	3.32193	24.9381	3.32193	10
IgG	VI	32.04	32.04	28.26	3.32193	24.9381	7.10193	0.727958
CTCF	VI	27.29	27.29	28.26	3.32193	24.9381	2.35193	19.5884
input	VII	27.43	27.43	27.43	3.32193	24.1081	3.32193	10
IgG	VII	29.39	29.39	27.43	3.32193	24.1081	5.28193	2.57028
CTCF	VII	26.62	26.62	27.43	3.32193	24.1081	2.51193	17.5321
sample 2		ct	average	Ct [input]	Log2(input dilution factor)	Ct [input] - Log2(input dilution factor)	∆Ct[normalized ChIP]	% input
input	I	26.88	26.88	26.88	3.32193	23.5581	3.32193	10
IgG	I	30.07	30.07	26.88	3.32193	23.5581	6.51193	1.09576
CTCF	I	29.18	29.18	26.88	3.32193	23.5581	5.62193	2.03063
input	IIIA	23.57	23.57	23.57	3.32193	20.2481	3.32193	10
IgG	IIIA	28.7	28.7	23.57	3.32193	20.2481	8.45193	0.285572
CTCF	IIIA	24.75	24.75	23.57	3.32193	20.2481	4.50193	4.41351
input	IV	25.61	25.61	25.61	3.32193	22.2881	3.32193	10
IgG	IV	31.33	31.33	25.61	3.32193	22.2881	9.04193	0.189718
CTCF	IV	26.48	26.48	25.61	3.32193	22.2881	4.19193	5.47147
input	V	25.58	25.58	25.58	3.32193	22.2581	3.32193	10
IgG	V	27.96	27.96	25.58	3.32193	22.2581	5.70193	1.92109
CTCF	V	25.04	25.04	25.58	3.32193	22.2581	2.78193	14.5397
input	VI	28.61	28.61	28.61	3.32193	25.2881	3.32193	10
IgG	VI	32.71	32.71	28.61	3.32193	25.2881	7.42193	0.583146
CTCF	VI	27.2	27.2	28.61	3.32193	25.2881	1.91193	26.5737
input	VII	27.19	27.19	27.19	3.32193	23.8681	3.32193	10
IgG	VII	29.02	29.02	27.19	3.32193	23.8681	5.15193	2.81265
CTCF	VII	26.42	26.42	27.19	3.32193	23.8681	2.55193	17.0527
sample 3		ct	average	Ct [input]	Log2(input dilution factor)	Ct [input] - Log2(input dilution factor)	∆Ct[normalized ChIP]	% input
input	I	26.8	26.8	26.8	3.32193	23.4781	3.32193	10
IgG	I	30.35	30.35	26.8	3.32193	23.4781	6.87193	0.853775
CTCF	I	28.97	28.97	26.8	3.32193	23.4781	5.49193	2.22211
input	IIIA	23.67	23.67	23.67	3.32193	20.3481	3.32193	10
IgG	IIIA	28.54	28.54	23.67	3.32193	20.3481	8.19193	0.341967
CTCF	IIIA	24.74	24.74	23.67	3.32193	20.3481	4.39193	4.76319
input	IV	25.76	25.76	25.76	3.32193	22.4381	3.32193	10
IgG	IV	31.42	31.42	25.76	3.32193	22.4381	8.98193	0.197774
CTCF	IV	26.64	26.64	25.76	3.32193	22.4381	4.20193	5.43367
input	V	25.63	25.63	25.63	3.32193	22.3081	3.32193	10
IgG	V	28.03	28.03	25.63	3.32193	22.3081	5.72193	1.89465
CTCF	V	25.13	25.13	25.63	3.32193	22.3081	2.82193	14.1421
input	VI	28.46	28.46	28.46	3.32193	25.1381	3.32193	10
IgG	VI	32.53	32.53	28.46	3.32193	25.1381	7.39193	0.595399
CTCF	VI	27.39	27.39	28.46	3.32193	25.1381	2.25193	20.9943
input	VII	27.35	27.35	27.35	3.32193	24.0281	3.32193	10
IgG	VII	29.35	29.35	27.35	3.32193	24.0281	5.32193	2.5
CTCF	VII	26.48	26.48	27.35	3.32193	24.0281	2.45193	18.2766
Figure 4f
		DMSO			JQ1			dBET1
CT value	RPMS1	22.97	23.05	23.35	22.05	22.11	21.91	24.03	23.68	23.76
	GAPDH	17.57	18.07	18.14	16.61	16.8	16.34	18.65	18.46	18.48
											average
ΔCT	RPMS1	5.4	4.98	5.21	5.44	5.31	5.57	5.38	5.22	5.28	5.19667
ΔΔCT	RPMS1	0.2	-0.22	0.01	0.24	0.11	0.37	0.18	0.02	0.08
2(-ΔΔCT)	RPMS1	0.870551	1.16473	0.993092	0.846745	0.926588	0.773782	0.882703	0.986233	0.946058

## Sheet: Figure 5
Figure 5b
Cell	Ctrl	BRD4-KD
1	43	21
2	11	13
3	22	0
4	5	3
5	17	1
6	50	10
7	21	13
8	21	13
9	9	3
10	21	0
11	30	6
12	44	20
13	49	4
14	2	1
15	11	13
16	16	6
17	39	8
18	11	4
19	33	4
20	6	0
21	29	0
22	30	1
23	3
24	12
25	35
26	11
27	25
28	18
Figure 5c
Name	CT value (FAM)	CT value (VIC)	FAM	VIC	FAM/VIC
C666-1 Ctrl	19.9	24.38	175000	5820	30.0687
	19.94	24.26	171000	6280	27.2293
	19.74	24.12	194000	6810	28.4875
C666-1 BRD4-KD	20.3	22.87	234000	21700	10.7834
	20.27	22.84	239000	22100	10.8145
	20.29	22.86	236000	21800	10.8257
Figure 5d
Cell	DMSO	JQ1
1	11	5
2	19	20
3	39	28
4	55	11
5	95	24
6	91	2
7	4	23
8	11	6
9	36	17
10	21	15
11	28	6
12	15	3
13	42	16
14	48	10
15	60	13
16	29	30
17	50	40
18	31	4
19	19	18
20		2
21		4
22		1
23		27
24		17
25		29
26		19
27		2
Figure 5e
Name	CT value (FAM)	CT value (VIC)	FAM	VIC	FAM/VIC
C666-1 DMSO	19.9	24.38	175000	5820	30.07
C666-1 DMSO	19.94	24.26	171000	6280	27.23
C666-1 DMSO	19.74	24.12	194000	6810	28.49
C666-1 JQ1	20.52	23.99	204000	13600	15
C666-1 JQ1	20.54	24.13	202000	12400	16.29
C666-1 JQ1	20.82	24.3	169000	11200	15.09
Figure 5g&h
		10% input			IgG			EBNA1			EBNA1+JQ1			CTCF			CTCF+JQ1
CT value	I	27.66	27.61	27.73	35.58	35.74	35.98	30.74	30.38	30.46	30.46	30.79	30.98	30.7	30.61	30.56	31.61	31.42	30.89
	IIIA	28.22	28.23	28.23	34.65	34.76	34.93	28.74	28.54	28.69	28.58	28.69	28.63	29.44	28.99	29.14	29.36	29.54	29.56
	IIIB
	IV	30.06	29.71	29.56	35.84	35.69	35.87	31.05	31.13	31.22	31.15	31.44	31.26	30.44	30.03	30.12	32.47	32.88	32.65
	V	27.92	27.9	27.8	34.97	34.79	34.92	31.77	31.63	31.79	32.72	32.81	32.65	29.06	28.92	29.06	31.85	31.64	31.28
	VI	30.25	30.8	29.76	35.38	35.36	35.5	30.18	30.59	29.98	31.64	31.9	31.6	29.37	29.88	29.08	31.45	31.67	31.21
	VII	32.88	33.13	33.47	35.89	35.75	35.78	32.58	32.72	32.98	32.59	32.84	33.03	31.78	31.85	31.99	33.62	33.31	33.71
sample 1		ct	average	Ct [input]	Log2(input dilution factor)	Ct [input] - Log2(input dilution factor)	∆Ct[normalized ChIP]	% input
input	I	27.66	27.66	27.66	3.32193	24.3381	3.32193	10
IgG	I	35.58	35.58	27.66	3.32193	24.3381	11.2419	0.0412898
EBNA1	I	30.74	30.74	27.66	3.32193	24.3381	6.40193	1.18257
EBNA1+JQ1	I	30.46	30.46	27.66	3.32193	24.3381	6.12193	1.43587
CTCF	I	30.7	30.7	27.66	3.32193	24.3381	6.36193	1.21582
CTCF+JQ1	I	31.61	31.61	27.66	3.32193	24.3381	7.27193	0.647041
input	IIIA	28.22	28.22	28.22	3.32193	24.8981	3.32193	10
IgG	IIIA	34.65	34.65	28.22	3.32193	24.8981	9.75193	0.115978
EBNA1	IIIA	28.74	28.74	28.22	3.32193	24.8981	3.84193	6.97372
EBNA1+JQ1	IIIA	28.58	28.58	28.22	3.32193	24.8981	3.68193	7.79165
CTCF	IIIA	29.44	29.44	28.22	3.32193	24.8981	4.54193	4.29283
CTCF+JQ1	IIIA	29.36	29.36	28.22	3.32193	24.8981	4.46193	4.5376
input	IV	30.06	30.06	30.06	3.32193	26.7381	3.32193	10
IgG	IV	35.84	35.84	30.06	3.32193	26.7381	9.10193	0.18199
EBNA1	IV	30.28	30.28	30.06	3.32193	26.7381	3.54193	8.58565
EBNA1+JQ1	IV	31.15	31.15	30.06	3.32193	26.7381	4.41193	4.69761
CTCF	IV	30.44	30.44	30.06	3.32193	26.7381	3.70193	7.68438
CTCF+JQ1	IV	32.47	32.47	30.06	3.32193	26.7381	5.73193	1.88156
input	V	27.92	27.92	27.92	3.32193	24.5981	3.32193	10
IgG	V	34.97	34.97	27.92	3.32193	24.5981	10.3719	0.0754638
EBNA1	V	31.77	31.77	27.92	3.32193	24.5981	7.17193	0.693481
EBNA1+JQ1	V	32.72	32.72	27.92	3.32193	24.5981	8.12193	0.358968
CTCF	V	29.06	29.06	27.92	3.32193	24.5981	4.46193	4.5376
CTCF+JQ1	V	32.73	32.73	27.92	3.32193	24.5981	8.13193	0.356489
input	VI	30.25	30.25	30.25	3.32193	26.9281	3.32193	10
IgG	VI	35.38	35.38	30.25	3.32193	26.9281	8.45193	0.285572
EBNA1	VI	30.18	30.18	30.25	3.32193	26.9281	3.25193	10.4972
EBNA1+JQ1	VI	31.64	31.64	30.25	3.32193	26.9281	4.71193	3.81565
CTCF	VI	29.37	29.37	30.25	3.32193	26.9281	2.44193	18.4038
CTCF+JQ1	VI	31.45	31.45	30.25	3.32193	26.9281	4.52193	4.35275
input	VII	32.88	32.88	32.88	3.32193	29.5581	3.32193	10
IgG	VII	35.89	35.89	32.88	3.32193	29.5581	6.33193	1.24137
EBNA1	VII	32.58	32.58	32.88	3.32193	29.5581	3.02193	12.3114
EBNA1+JQ1	VII	32.59	32.59	32.88	3.32193	29.5581	3.03193	12.2264
CTCF	VII	31.78	31.78	32.88	3.32193	29.5581	2.22193	21.4355
CTCF+JQ1	VII	33.62	33.62	32.88	3.32193	29.5581	4.06193	5.98739
sample 2		ct	average	Ct [input]	Log2(input dilution factor)	Ct [input] - Log2(input dilution factor)	∆Ct[normalized ChIP]	% input
input	I	27.61	27.61	27.61	3.32193	24.2881	3.32193	10
IgG	I	35.74	35.74	27.61	3.32193	24.2881	11.4519	0.0356965
EBNA1	I	30.38	30.38	27.61	3.32193	24.2881	6.09193	1.46604
EBNA1+JQ1	I	30.79	30.79	27.61	3.32193	24.2881	6.50193	1.10338
CTCF	I	30.61	30.61	27.61	3.32193	24.2881	6.32193	1.25
CTCF+JQ1	I	31.42	31.42	27.61	3.32193	24.2881	7.13193	0.712977
input	IIIA	28.23	28.23	28.23	3.32193	24.9081	3.32193	10
IgG	IIIA	34.76	34.76	28.23	3.32193	24.9081	9.85193	0.108212
EBNA1	IIIA	28.54	28.54	28.23	3.32193	24.9081	3.63193	8.06642
EBNA1+JQ1	IIIA	28.69	28.69	28.23	3.32193	24.9081	3.78193	7.26986
CTCF	IIIA	28.99	28.99	28.23	3.32193	24.9081	4.08193	5.90496
CTCF+JQ1	IIIA	29.54	29.54	28.23	3.32193	24.9081	4.63193	4.03321
input	IV	29.71	29.71	29.71	3.32193	26.3881	3.32193	10
IgG	IV	35.69	35.69	29.71	3.32193	26.3881	9.30193	0.158431
EBNA1	IV	31.13	31.13	29.71	3.32193	26.3881	4.74193	3.73712
EBNA1+JQ1	IV	31.44	31.44	29.71	3.32193	26.3881	5.05193	3.01452
CTCF	IV	30.03	30.03	29.71	3.32193	26.3881	3.64193	8.0107
CTCF+JQ1	IV	32.88	32.88	29.71	3.32193	26.3881	6.49193	1.11105
input	V	27.9	27.9	27.9	3.32193	24.5781	3.32193	10
IgG	V	34.79	34.79	27.9	3.32193	24.5781	10.2119	0.0843147
EBNA1	V	31.63	31.63	27.9	3.32193	24.5781	7.05193	0.75363
EBNA1+JQ1	V	32.81	32.81	27.9	3.32193	24.5781	8.23193	0.332616
CTCF	V	28.92	28.92	27.9	3.32193	24.5781	4.34193	4.93116
CTCF+JQ1	V	31.64	31.64	27.9	3.32193	24.5781	7.06193	0.748424
input	VI	30.8	30.8	30.8	3.32193	27.4781	3.32193	10
IgG	VI	35.36	35.36	30.8	3.32193	27.4781	7.88193	0.423939
EBNA1	VI	30.59	30.59	30.8	3.32193	27.4781	3.11193	11.5669
EBNA1+JQ1	VI	31.93	31.93	30.8	3.32193	27.4781	4.45193	4.56916
CTCF	VI	29.88	29.88	30.8	3.32193	27.4781	2.40193	18.9212
CTCF+JQ1	VI	31.67	31.67	30.8	3.32193	27.4781	4.19193	5.47147
input	VII	33.13	33.13	33.13	3.32193	29.8081	3.32193	10
IgG	VII	35.75	35.75	33.13	3.32193	29.8081	5.94193	1.62668
EBNA1	VII	32.72	32.72	33.13	3.32193	29.8081	2.91193	13.2869
EBNA1+JQ1	VII	32.84	32.84	33.13	3.32193	29.8081	3.03193	12.2264
CTCF	VII	31.85	31.85	33.13	3.32193	29.8081	2.04193	24.2839
CTCF+JQ1	VII	33.31	33.31	33.13	3.32193	29.8081	3.50193	8.82703
sample 3		ct	average	Ct [input]	Log2(input dilution factor)	Ct [input] - Log2(input dilution factor)	∆Ct[normalized ChIP]	% input
input	I	27.73	27.73	27.73	3.32193	24.4081	3.32193	10
IgG	I	35.98	35.98	27.73	3.32193	24.4081	11.5719	0.0328475
EBNA1	I	30.46	30.46	27.73	3.32193	24.4081	6.05193	1.50726
EBNA1+JQ1	I	30.98	30.98	27.73	3.32193	24.4081	6.57193	1.05112
CTCF	I	30.56	30.56	27.73	3.32193	24.4081	6.15193	1.40632
CTCF+JQ1	I	30.89	30.89	27.73	3.32193	24.4081	6.48193	1.11878
input	IIIA	28.23	28.23	28.23	3.32193	24.9081	3.32193	10
IgG	IIIA	34.93	34.93	28.23	3.32193	24.9081	10.0219	0.0961832
EBNA1	IIIA	28.69	28.69	28.23	3.32193	24.9081	3.78193	7.26986
EBNA1+JQ1	IIIA	28.63	28.63	28.23	3.32193	24.9081	3.72193	7.57858
CTCF	IIIA	29.14	29.14	28.23	3.32193	24.9081	4.23193	5.32185
CTCF+JQ1	IIIA	29.56	29.56	28.23	3.32193	24.9081	4.65193	3.97768
input	IV	29.56	29.56	29.56	3.32193	26.2381	3.32193	10
IgG	IV	35.87	35.87	29.56	3.32193	26.2381	9.63193	0.126038
EBNA1	IV	31.22	31.22	29.56	3.32193	26.2381	4.98193	3.16439
EBNA1+JQ1	IV	31.26	31.26	29.56	3.32193	26.2381	5.02193	3.07786
CTCF	IV	30.12	30.12	29.56	3.32193	26.2381	3.88193	6.78302
CTCF+JQ1	IV	32.65	32.65	29.56	3.32193	26.2381	6.41193	1.1744
input	V	27.8	27.8	27.8	3.32193	24.4781	3.32193	10
IgG	V	34.92	34.92	27.8	3.32193	24.4781	10.4419	0.0718897
EBNA1	V	31.79	31.79	27.8	3.32193	24.4781	7.31193	0.629347
EBNA1+JQ1	V	32.65	32.65	27.8	3.32193	24.4781	8.17193	0.34674
CTCF	V	29.06	29.06	27.8	3.32193	24.4781	4.58193	4.17544
CTCF+JQ1	V	31.28	31.28	27.8	3.32193	24.4781	6.80193	0.896222
input	VI	29.76	29.76	29.76	3.32193	26.4381	3.32193	10
IgG	VI	35.5	35.5	29.76	3.32193	26.4381	9.06193	0.187106
EBNA1	VI	29.98	29.98	29.76	3.32193	26.4381	3.54193	8.58565
EBNA1+JQ1	VI	31.6	31.6	29.76	3.32193	26.4381	5.16193	2.79322
CTCF	VI	29.08	29.08	29.76	3.32193	26.4381	2.64193	16.0214
CTCF+JQ1	VI	31.21	31.21	29.76	3.32193	26.4381	4.77193	3.66021
input	VII	33.47	33.47	33.47	3.32193	30.1481	3.32193	10
IgG	VII	35.78	35.78	33.47	3.32193	30.1481	5.63193	2.0166
EBNA1	VII	32.98	32.98	33.47	3.32193	30.1481	2.83193	14.0444
EBNA1+JQ1	VII	33.03	33.03	33.47	3.32193	30.1481	2.88193	13.566
CTCF	VII	32.1	32.1	33.47	3.32193	30.1481	1.95193	25.8471
CTCF+JQ1	VII	33.71	33.71	33.47	3.32193	30.1481	3.56193	8.46745

## Sheet: Figure 6
Figure 6a
	Ctrl			BART-KD
% Annexin V positive	21.7	15.8	8.9	41.6	42.4	51.6
	Ctrl			BRD4-KD
% Annexin V positive	10.61	6.71	7.38	27.11	31.1	27.52
Figure 6b
Days	1			2			3			4			5
Ctrl	0.2299	0.2766	0.2456	0.3299	0.3766	0.3456	0.5409	0.5339	0.5585	0.6985	0.6509	0.6108	0.7674	0.7571	0.7666
BART-KD	0.3496	0.281	0.3398	0.5094	0.5874	0.5601	0.7807	0.6846	0.6187	0.9137	0.9744	0.9315	0.9933	1.2707	1.1481

## Sheet: Figure S1
Figure S1a
		C666-1
CT value	RPMS1	22.86	22.7	22.78
	A73	26.42	26.58	26.45
	RPMS1A	29.04	29.67	29.53
	BARF0	29.7	29.66	29.64
	GAPDH	17.08	17.13	17.2
					average
ΔCT	RPMS1	5.78	5.57	5.58
	A73	9.34	9.45	9.25	9.34667
	RPMS1A	11.96	12.54	12.33
	BARF0	12.62	12.53	12.44
ΔΔCT	RPMS1	-3.56667	-3.77667	-3.76667
	A73	-0.00666667	0.103333	-0.0966667
	RPMS1A	2.61333	3.19333	2.98333
	BARF0	3.27333	3.18333	3.09333
2(-ΔΔCT)	RPMS1	11.8488	13.7053	13.6107
	A73	1.00463	0.93088	1.0693
	RPMS1A	0.163421	0.109323	0.126452
	BARF0	0.103426	0.110083	0.117169
Figure S1d
		YCCEL1 shRPMS1 Ctrl				YCCEL1 shRPMS1+dox1				YCCEL1 shRPMS1+dox2
CT value	RPMS1	26.71	26.75	26.66	25.65	28.99	29.31	28.63	28.65	27.13	27.89	27.66	27.18
	GAPDH	19.9	19.81	19.59	19.7	18.89	18.96	18.8	18.93	18.12	18.23	18.03	18.14
														average
ΔCT	RPMS1	6.81	6.94	7.07	5.95	10.1	10.35	9.83	9.72	9.01	9.66	9.63	9.04	6.6925
ΔΔCT	RPMS1	0.1175	0.2475	0.3775	-0.7425	3.4075	3.6575	3.1375	3.0275	2.3175	2.9675	2.9375	2.3475
2(-ΔΔCT)	RPMS1	0.921784	0.842355	0.76977	1.67307	0.0942411	0.079247	0.113637	0.12264	0.200615	0.127848	0.130534	0.196486
		NPC43-C7-M81 shRPMS1 Ctrl				shRPMS1+dox1				shRPMS-1+dox2
CT value	RPMS1	30.98	30.78	30.89	30.94	33.12	33.57	33.24	33.2	31.45	31.65	30.67	31.23
	GAPDH	18.62	18.75	18.88	18.87	17.6	17.72	17.58	17.7	16.07	16.06	16.17	16.2
														average
ΔCT	RPMS1	12.36	12.03	12.01	12.07	15.52	15.85	15.66	15.5	15.38	15.59	14.5	15.03	12.1175
ΔΔCT	RPMS1	0.24	-0.09	-0.11	-0.05	3.4	3.73	3.54	3.38	3.26	3.47	2.38	2.91
2(-ΔΔCT)	RPMS1	0.846745	1.06437	1.07923	1.03526	0.0947323	0.075363	0.0859714	0.0960547	0.104386	0.0902456	0.192109	0.133046
Figure S1e
YCCEL1				NPC43-C7-M81
Cell	Ctrl	BART-KD		Cell	Ctrl	BART-KD
1	26	13		1	4	0
2	41	6		2	15	0
3	17	9		3	7	1
4	19	9		4	9	2
5	36	37		5	6	2
6	11	3		6	9	0
7	53	2		7	12	9
8	32	1		8	10	1
9	50	3		9	3	1
10	38	2		10	5	0
11	18	17		11	9	0
12	29	2		12	6	0
13	29	10		13	2	0
14	10	2		14	1	0
15	22	2		15	19	0
16	47	6		16	4	0
17	33	1		17	8	4
18	30	8		18	5	3
19	48	8		19	1	0
20	4	10		20	0	1
21	7			21	6	0
				22	12	0
				23	16	8
				24		0
				25		2
				26		5
Figure S1f
Name	CT value (FAM)	CT value (VIC)	FAM	VIC	FAM/VIC
YCCEL1 BART-KD P0	17.2	21.83	1670000	41300	40.4358
	17.19	21.77	1680000	42800	39.2523
	17.22	21.84	1650000	41000	40.2439
YCCEL1 BART-KD P2	17.71	22.13	1200000	34300	34.9854
	17.8	22.14	1140000	34100	33.4311
	17.78	22.16	1160000	33700	34.4214
YCCEL1 BART-KD P4	18.25	22.29	856000	31100	27.5241
	18.33	22.34	817000	30100	27.1429
	18.35	22.32	805000	30500	26.3934
YCCEL1 BART-KD P6	18.4	22.04	780000	36400	21.4286
	18.32	21.96	820000	38100	21.5223
	18.39	22.12	787000	34500	22.8116
YCCEL1 BART-KD P8	19.02	22.7	527000	24100	21.8672
	19.06	22.78	514000	22900	22.4454
	19.12	22.87	496000	21600	22.963
YCCEL1 BART-KD P10	21.49	24.85	110000	6330	17.3776
	21.47	24.8	112000	6530	17.1516
	21.4	24.8	117000	6520	17.9448
YCCEL1 BART-KD	19.98	22.77	266000	13000	20.4615
	19.99	22.71	265000	13300	19.9248
	19.98	22.77	266000	13200	20.1515
NPC43-C7-M81 BART-KD P0	22.76	23.59	31300	11400	2.74561
	22.9	23.73	28400	10500	2.70476
	22.79	23.63	30800	11100	2.77477
NPC43-C7-M81 BART-KD P2	23.5	23.08	18300	15100	1.21192
	23.98	23.64	13000	11100	1.17117
	23.64	23.26	16600	13700	1.21168
NPC43-C7-M81 BART-KD P4	25.19	23.71	5560	10600	0.524528
	25.21	23.74	5490	10500	0.522857
	25.17	23.73	5640	10500	0.537143
NPC43-C7-M81 BART-KD P6	25.87	23.76	3600	10400	0.346154
	26.08	23.93	3170	9400	0.337234
	26.19	24.02	2960	8940	0.331096
NPC43-C7-M81 BART-KD P8	25.91	23.37	3510	12900	0.272093
	25.97	23.57	3390	11500	0.294783
	25.95	23.54	3430	11700	0.293162
NPC43-C7-M81 BART-KD P10	27.11	24.35	1740	7400	0.235135
	27.25	24.33	1610	7510	0.214381
	27.22	24.44	1640	7050	0.232624

## Sheet: Figure S2
Figure S2b
	Ctrl			400 μM			800 μM			1200 μM			1600 μM			2000 μM
% Annexin V&PI positive	2.61	2.51	1.63	5.74	5.95	5.87	12.77	13.41	13.32	18.49	18.59	19.3	2.57	2.79	2.53	2.6	3.29	3.4
Figure S2c
	Ctrl			H₂O₂			z-VAD-FMK			H₂O₂+z-VAD-FMK
% Annexin V&PI positive	2.21	2.45	2.42	18.87	20.73	20.38	3.89	3.97	4	6.97	7.58	7.61
Figure S2g
		Ctrl				spy-BRD4
CT value	BRD4	23.55	23.21	23.63	23.27	22.23	22.25	22.25	22.11
	GAPDH	17.69	17.77	17.94	17.7	18.79	18.71	18.77	18.71
ΔCT	BRD4	5.86	5.44	5.69	5.57	3.44	3.54	3.48	3.4
		5.64
ΔΔCT	BRD4	0.22	-0.2	0.05	-0.07	-2.2	-2.1	-2.16	-2.24
2(-ΔΔCT)	BRD4	0.858565	1.1487	0.965936	1.04972	4.59479	4.28709	4.46915	4.72397

## Sheet: Figure S3
Figure S3b
Cell	Ctrl	BRD4-KD
1	24	3
2	5	6
3	29	1
4	2	6
5	0	1
6	44	1
7	25	3
8	44	9
9	31	12
10	67	1
11	4	0
12	9	3
13	3	6
14	0	0
15	0	1
16	10	1
17	22	1
18	9	2
19	9	10
20	0	1
21		1
22		9
23		4
24		2
25		0
26		2
27		4
Figure S3c
Name	CT value (FAM)	CT value (VIC)	FAM	VIC	FAM/VIC
YCCEL1 Ctrl	18.02	22.73	990000	18500	53.5135
	18.01	22.84	998000	17300	57.6879
	17.99	22.67	1020000	19100	53.4031
YCCEL1 BRD4-KD	20.22	25.21	199000	4570	43.5449
	20.4	25.48	175000	3920	44.6429
	20.49	25.5	164000	3880	42.268

## Sheet: Figure S4
Figure S4i
		C666-1 shRPMS1 Ctrl				C666-1 shRPMS1+dox1				C666-1 shRPMS-1+dox2
CT value	MYC	20.11	20.43	20.08	20.1	20.95	21.25	20.79	21.17	21.55	21.84	21.56	21.98
	BCL2	25.21	25.15	25.14	25.22	27.52	27.29	27.1	27.14	27.56	27.41	27.34	27.93
	GAPDH	17.28	17.63	17.23	17.53	16.56	16.64	16.55	16.61	17.21	17.19	17.57	17.44
														average
ΔCT	MYC	2.83	2.8	2.85	2.57	4.39	4.61	4.24	4.56	4.34	4.65	3.99	4.54	2.7625
	BCL2	7.93	7.52	7.91	7.69	10.96	10.65	10.55	10.53	10.35	10.22	9.77	10.49	7.7625
ΔΔCT	MYC	0.0675	0.0375	0.0875	-0.1925	1.6275	1.8475	1.4775	1.7975	1.5775	1.8875	1.2275	1.7775
	BCL2	0.1675	-0.2425	0.1475	-0.0725	3.1975	2.8875	2.7875	2.7675	2.5875	2.4575	2.0075	2.7275
2(-ΔΔCT)	MYC	0.95429	0.974342	0.941152	1.14274	0.323649	0.277873	0.359111	0.287673	0.335062	0.270275	0.427057	0.291688
	BCL2	0.890384	1.18304	0.902814	1.05154	0.109008	0.135138	0.144837	0.146859	0.166374	0.182062	0.248704	0.150987
		YCCEL1 shRPMS1 Ctrl				YCCEL1 shRPMS1+dox1				YCCEL1 shRPMS1+dox2
CT value	MYC	22.64	22.65	22.53	22.66	22.76	22.93	22.83	22.81	22.26	22.09	22.37	22.45
	BLC2	27.06	27.55	27.17	27.41	29.1	28.92	28.45	29.02	27.71	27.35	27.52	27.98
	GAPDH	19.9	19.81	19.59	19.7	18.89	18.96	18.8	18.93	18.12	18.23	18.03	18.14
														average
ΔCT	MYC	2.74	2.84	2.94	2.96	3.87	3.97	4.03	3.88	4.14	3.86	4.34	4.31	2.87
	BLC2	7.16	7.74	7.58	7.71	10.21	9.96	9.65	10.09	9.59	9.12	9.49	9.84	7.5475
ΔΔCT	MYC	-0.13	-0.03	0.07	0.09	1	1.1	1.16	1.01	1.27	0.99	1.47	1.44
	BLC2	-0.3875	0.1925	0.0325	0.1625	2.6625	2.4125	2.1025	2.5425	2.0425	1.5725	1.9425	2.2925
2(-ΔΔCT)	MYC	1.09429	1.02101	0.952638	0.939523	0.5	0.466516	0.447513	0.496546	0.41466	0.503478	0.360982	0.368567
	BLC2	1.30812	0.875088	0.977725	0.893475	0.157946	0.18783	0.232854	0.171645	0.242743	0.336225	0.260165	0.204121
		NPC43-C7-M81 shRPMS1 Ctrl				shRPMS1+dox1				shRPMS-1+dox2
CT value	MYC	18.59	18.53	18.57	18.46	20.33	19.75	20.45	20.05	18.18	18.29	18.59	18.08
	BCL2	21.61	21.7	21.68	21.87	23.14	22.77	23.06	23.17	21.25	21.47	20.9	21.16
	GAPDH	18.62	18.75	18.88	18.87	17.6	17.72	17.58	17.7	16.07	16.06	16.17	16.2
														average
ΔCT	MYC	-0.03	-0.22	-0.31	-0.41	2.73	2.03	2.87	2.35	2.11	2.23	2.42	1.88	-0.2425
	BCL2	2.99	2.95	2.8	3	5.54	5.05	5.48	5.47	5.18	5.41	4.73	4.96	2.935
ΔΔCT	MYC	0.21	0.02	-0.07	-0.17	2.97	2.27	3.11	2.59	2.35	2.47	2.66	2.12
	BCL2	0.05	0.01	-0.14	0.06	2.6	2.11	2.54	2.53	2.24	2.47	1.79	2.02
2(-ΔΔCT)	MYC	0.864537	0.986233	1.04972	1.12506	0.127627	0.20733	0.115824	0.166086	0.196146	0.180491	0.15822	0.230047
	BCL2	0.965936	0.993092	1.10191	0.959264	0.164938	0.231647	0.171943	0.173139	0.211686	0.180491	0.289172	0.246558
Figure S4j
		C666-1 shBRD4 Ctrl			C666-1 shBRD4+dox1			C666-1 shBRD4+dox2
CT value	MYC	20.85	20.92	20.86	21.69	21.83	21.79	21.74	21.78	21.64
	BCL2	22.17	21.97	22.06	22.54	22.57	22.81	22.84	22.6	22.46
	GAPDH	18.49	18.48	18.57	18.02	17.97	18.15	18.11	17.83	17.98
											average
ΔCT	MYC	2.36	2.44	2.29	3.67	3.86	3.64	3.63	3.95	3.66	2.36333
	BCL2	3.68	3.49	3.49	4.52	4.6	4.66	4.73	4.77	4.48	3.55333
ΔΔCT	MYC	-0.0033333	0.0766667	-0.0733333	1.30667	1.49667	1.27667	1.26667	1.58667	1.29667
	BCL2	0.126667	-0.0633333	-0.0633333	0.966667	1.04667	1.10667	1.17667	1.21667	0.926667
2(-ΔΔCT)	MYC	1.00231	0.948246	1.05214	0.404254	0.354371	0.412748	0.415619	0.33294	0.407066
	BCL2	0.915945	1.04488	1.04488	0.511687	0.484085	0.464366	0.442372	0.430276	0.526072
