# Supplementary material for: Epstein‐Barr Virus Expressed Long Non‐Coding RNA (lncBARTs) Regulate EBV Latent Genome Replication
Source: Adv Sci (Weinh). 2025 Nov 11;13(8):e07286. doi: 10.1002/advs.202507286 (PMC12884799; doi:10.1002/advs.202507286)
Supplement: Supplementary file 6 — Supporting table 1 [file ADVS-13-e07286-s003.xlsx]

## Sheet: Antibody
Antibodies	Sourse	Identifier
Anti-BRD4	Bethyl Laboratories	A301-985A100
Anti-BRD4	EpiCypher	13-2003
Anti-CTCF	Millipore	07-72
Anti-CTCF	Cell Signaling	D31H2
Anti-H3K4me3	EpiCypher	13-0041
Anti-H3K27ac	Abcam	ab4729
Anti-IgG	EpiCypher	13-0042
Anti-SC35	Abcam	ab204916
Anti-Nucleolin	Abcam	ab22758
Anti-PSPC1	Abcam	ab104238
Anti-MYC	Abcam	ab104238
Anti-BCL2	Abcam	ab56
Anti-EBNA1	Santa Cruz	sc-81581
Anti-GFP	ABclonal	AE0121

## Sheet: Oligonucleotide
Oligonucleotides	Sourse	Identifier
CCGGCGTTGTCTTCCGCTCCAAAGACTCGAGTCTTTGGAGCGGAAGACAACGTTTTTT	IDT	shRNA-RPMS1-1 Forward Primer
AATTAAAAAACGTTGTCTTCCGCTCCAAAGACTCGAGTCTTTGGAGCGGAAGACAACG	IDT	shRNA-RPMS1-1 Reverse Primer
CCGGTGCCCAAACACGTTCACACACCTCGAGGTGTGTGAACGTGTTTGGGCATTTTTT	IDT	shRNA-RPMS1-2 Forward Primer
AATTAAAAAATGCCCAAACACGTTCACACACCTCGAGGTGTGTGAACGTGTTTGGGCA	IDT	shRNA-RPMS1-2 Reverse Primer
CCGGCTACGCCGAGTCATCTCTCATCTCGAGATGAGAGATGACTCGGCGTAGTTTTTT	IDT	shRNA-RPMS1-2 Forward Primer
AATTAAAAAACTACGCCGAGTCATCTCTCATCTCGAGATGAGAGATGACTCGGCGTAG	IDT	shRNA-RPMS1-3 Reverse Primer
CCGGCAAACAGGTGAGTCAGCCTTGCTCGAGCAAGGCTGACTCACCTGTTTGTTTTTT	IDT	shRNA-RPMS1-4 Forward Primer
AATTAAAAAACAAACAGGTGAGTCAGCCTTGCTCGAGCAAGGCTGACTCACCTGTTTG	IDT	shRNA-RPMS1-4 Reverse Primer
CCGGGCCTATGTCCTATGAGGAGAACTCGAGTTCTCCTCATAGGACATAGGCTTTTTT	IDT	shRNA-BRD4-1 Forward Primer
AATTAAAAAAGCCTATGTCCTATGAGGAGAACTCGAGTTCTCCTCATAGGACATAGGC	IDT	shRNA- BRD4-1 Reverse Primer
CCGGCCTGGAGATGACATAGTCTTACTCGAGTAAGACTATGTCATCTCCAGGTTTTT	IDT	shRNA- BRD4-2 Forward Primer
AATTAAAAACCTGGAGATGACATAGTCTTACTCGAGTAAGACTATGTCATCTCCAGG	IDT	shRNA- BRD4-2 Reverse Primer
CTTTGGCGCGGATCCTC	IDT	EBV POL Forward Primer
AGTCCTTCTTGGCTAGTCTGTTGAC	IDT	EBV POL Reverse Primer
CATCAAGAAGCTGCTGGCGGCC	IDT	POL probe
GGAATTGATTTGGGAGAGCATC	IDT	β2m Forward Primer
CAGGTCCTGGCTCTACAATTTACTAA	IDT	β2m Reverse Primer
AGTGTGACTGGGCAGATCATCCACCTTC	IDT	β2m probe
GAAAAGCTTGGGATTAATGCCTGGACCCTCACCAG	IDT	RPMS1 Forward Primer
AGGGGATCCCCCGCCACCACGGTGCAGCCTAC	IDT	RPMS1 Reverse Primer
GGACCCGGCCCACAACCTG	IDT	EBNA1 Forward Primer
CTACTCCCACTCCTTCCCGTCCTC	IDT	EBNA1 Reverse Primer
CTTCAGCTACCGCTACGAGG	IDT	GFP Forward Primer
CGTTGCTGCGGATGATCTTG	IDT	GFP Reverse Primer
CTAAACCACGAGTGGCAGCA	IDT	BART exon I Forward Primer
GGCTAGTGCCTACGTGACTC	IDT	BART exon I Reverse Primer
GACTCGGACGTAGCCCTTAC	IDT	BART exon IIIA Forward Primer
GCACACGCCCCCATTTCTAA	IDT	BART exon IIIA Reverse Primer
GCTGTTCCTGAACGACGAG	IDT	BART exon IV Forward Primer
CATGGCCGAAGCTTACCC	IDT	BART exon IV Reverse Primer
AGAGTCCCCCAGACATGGTT	IDT	BART exon V Forward Primer
GCCTACGCAGAAGACGCTAT	IDT	BART exon V Reverse Primer
GATGTTTTGCGCCTGGAAGT	IDT	BART exon VI Forward Primer
GAACAGCGTGCCTCCAACG	IDT	BART exon VI Reverse Primer
GAATTCTCAAAGGCGGCACC	IDT	BART-exon VII Forward Primer
CACTTCCTCTACAGACGGGC	IDT	BART-exon VII Reverse Primer
GAGCTACCCACAGAAGAAACC	IDT	BRD4 Forward Primer
GAGTCGATGCTTGAGTTGTGTT	IDT	BRD4 Reverse Primer
AGCGACTCTGAGGAGGAACA	IDT	MYC Forward Primer
CTCTGACCTTTTGCCAGGAG	IDT	MYC Reverse Primer
GTGGATGACTGAGTACCTGAAC	IDT	BCL2 Forward Primer
GCCAGGAGAAATCAAACAGAGG	IDT	BCL2 Reverse Primer
CCTGCACCACCAACTGCTTA	IDT	GAPDH Forward Primer
GGCCATCCACAGTCTTCTGAG	IDT	GAPDH Reverse Primer

## Sheet: Cell line
Cell lines	Sourse	Identifier (RRID)
C666-1	Professor George Sai Wah Tsao lab	CVCL_7949
YCCEL1	Professor Qian Tao lab	CVCL_9647
NPC43-C7/ NPC43-C7-M81	Professor George Sai Wah Tsao lab	CVCL_UH64
Namalwa	Professor Wenwei Tu lab	CVCL_0067
AGS-BX1	Professor Honglin Chen lab	CVCL_0139
NP460-hTERT-EBV	Professor Honglin Chen lab	CVCL_X205
NP361-hTERT-EBV	Professor Honglin Chen lab	CVCL_B3Q3

## Sheet: Drug
Drug	Sourse	Identifier
(+)-JQ1	Sigma	SML1524
dBET1	Selleckchem	HY-101838
Flavopiridol	Selleckchem	S1230

## Sheet: Software
Software	Identifier
FastQC	v0.11.8
STAR	v2.7.5
Picard	v2.17.4
HTSeq	v0.9.1
DESeq2	v1.36.0
FLEXBAR	v2.4
HOMER	v5.1
STREME	v5.5.8
Bowtie2	v2.5.0
MACS2	v2.2.7.1
BWA-MEM	v0.7.17
SAMtools	v1.10
ZEN	SCR_013672
