# Supplementary material for: Epstein‐Barr Virus Expressed Long Non‐Coding RNA (lncBARTs) Regulate EBV Latent Genome Replication
Source: Adv Sci (Weinh). 2025 Nov 11;13(8):e07286. doi: 10.1002/advs.202507286 (PMC12884799; doi:10.1002/advs.202507286)
Supplement: Supplementary file 7 — Supporting table 2 [file ADVS-13-e07286-s006.xlsx]

## Sheet: EBV_similarity_Alignment-Descri
EBV strain	Accession and description	Accession (compared to)	Length	Similarity (%)
C666-1	KC617875.1 Human herpesvirus 4 strain C666-1, partial genome	NC_007605.1 Human gammaherpesvirus 4, complete genome	171317	99.02
M81	KF373730.1 Human herpesvirus 4 strain M81, complete genome	NC_007605.1 Human gammaherpesvirus 4, complete genome	176041	98.88
YCCEL1	LN827561.1 Human herpesvirus 4 genome assembly YCCEL1, segment : I	NC_007605.1 Human gammaherpesvirus 4, complete genome	171928	99.37
